# Supplementary material for: S-nitrosothiol homeostasis maintained by ADH5 facilitates STING-dependent host defense against pathogens
Source: Nat Commun. 2024 Feb 26;15:1750. doi: 10.1038/s41467-024-46212-z (PMC10897454; doi:10.1038/s41467-024-46212-z)
Supplement: Supplementary file 4 — Source Data [file 41467_2024_46212_MOESM4_ESM.xlsx]

## Sheet: Fig.1
Fig.1a
				HSV-1
GSNO(μM)	0			0			100			250			500
	1	2	0.85	465.07	506.31	483.45	390.19	420.96	389.68	216.64	229.55	218.56	181.96	209.84	199.78
Fig.1b
				HSV-1
SNAP(μM)	0			0			250			500
	1	0.67	0.99	427.23	347.02	377.51	315.29	283.21	305.63	269.52	198.98	223.89
Fig.1c
	Ctrl			GSNO			SNAP
Mock	8	8.54054	9.32432	8.08108	7.94595	9.89189	10.3514	8.81081	10.6486
HSV-1	329.081	289.351	318.189	103.649	88.1081	90.4595	55.3243	80.1081	76.5676
ISD	307.486	282.324	281.243	54.7297	57.4595	63.8919	73.7027	55.4324	62.2432
cGAMP	111.108	98.8378	106.432	65.1892	47.8378	42.3513	46.6487	31.7568	34.6487
DMXAA	514.514	357.432	360.757	145.027	134.865	124.432	149.405	145.351	143.676
Fig.1g
	Ctrl			GSNO					Ctrl			GSNO					Ctrl			GSNO					Ctrl			GSNO
Mock	0.72	0.78	0.72	0.72	1	0.63		Mock	0.83	0.8	0.33	0.64	0.55	0.54		Mock	0.79	0.74	1	0.66	0.93	0.58		Mock	0.58	0.73	1	0.88	0.56	0.94
cGAMP	66.93	61.08	80.3	37.17	38.42	48.03		cGAMP	302.51	300.52	270.34	169.95	139.44	202.51		cGAMP	114.93	101.94	135.81	68.41	66.86	64.47		cGAMP	410.31	455.76	380.29	231.83	207.93	197.12
Fig.1h
	Ctrl			GSNO
PBS	1	0.99	0.47	0.68	0.83	0.8
HSV-1	169.34	150.18	193.37	124.76	84.78	73.05
cGAMP	636.02	576.62	583.38	355.99	337.49	270.39
Fig.1j
	Mock	0.447301	1.04884	1.20308	1.24936	1.04884	1.00257
DMXAA	Mock	43.3111	49.7892	70.2879	63.347	44.2365	40.3033
	GSNO	11.6298	10.3805	16.0566	20.1594	16.7506	19.3573
	SNAP	10.7352	12.2314	14.7455	13.8972	11.5373	12.8946
Fig.1k
	Mock			L.mono.			L.mono.+GSNO
WT	1	0.44	0.61	2820.06	3056.25	3579.08	910.82	806.19	739.34
Sting1-/-	0.43	0.19	0.43	5.7	4.12	4.6	4.16	4.1	4.82

## Sheet: Fig.2
Fig.2b
	Ctrl			GSNO					Ctrl			GSNO
Mock	0.71	1	0.87	0.45	0.28	0.29		Mock	1	0.79	0.9	0.41	0.34	0.39
HSV-1	49.08	48.41	38.73	90.49	93.53	93.41		HSV-1	481.48	565.82	694.36	1086.43	948.85	748.48
Fig.2c
	DMSO			SNAP					DMSO			SNAP
Mock	1	0.42	0.54	0.23	0.21	0.42		Mock	0.95	0.84	1	0.52	0.34	0.32
HSV-1	182.4	193.65	210.84	255.11	297.34	270.36		HSV-1	1025.89	1017.33	1039.97	1456.94	1200.82	1337.12
Fig.2d
	Ctrl								GSNO
PBS	1.64865	1.27027							0.702703	0.189189
HSV-1	378.108	221.784	172	388.892	283.162	17.5676	205.838	203.784	71.3243	192.27	28.5676	59.4595	108.027	60.973	138.216	215.568
Fig.2e
	Ctrl								GSNO
PBS	0.080645	0.160484							0.066667	0.06371
HSV-1	2.52419	2.72769	2.96667	3.65108	3.0293	0.487634	2.94866	3.26398	1.97339	2.15484	0.338441	1.84409	2.10753	1.05054	1.65968	2.21075
Fig.2f
	Ctrl								GSNO
PBS	1	2.83							0.71	0.79
HSV-1	34.46	50.39	84.1	51.8	65.82	52.24	55.24	51.31	23.97	35.91	21.06	30.62	22.06	30.76	16.57	36.3
Fig.2g
	Ctrl								GSNO
PBS	1	0.846158							1.17213	0.943468
HSV-1	9.81013	16.4642	19.8769	8.98521	11.3086	6.47703	21.9541	14.2184	6.49376	7.15113	4.80726	2.79787	3.59744	3.53258	6.29379	4.91171
Fig.2h
	Ctrl								GSNO
PBS	1	1.80922							4.31428	1.69561
HSV-1	67.0166	125.021	77.1222	103.698	74.66	30.012	138.056	89.537	35.9814	34.9104	16.5251	32.5597	19.7704	33.041	52.0536	26.7438
Fig.2i
	Ctrl							GSNO
PBS	1	1.2717						1.0312	1.0863
HSV-1	6.7708	12.6253	9.1307	15.6846	16.1491	22.6271	13.8328	51.4146	42.4146	35.9133	47.8117	31.7118	23.5728	87.6968
Fig.2j
	Ctrl				GSNO
HSV-1(×102)	15	6	1	5	17	39	58	20
Fig.2l
Days after HSV-1 Infection	Ctrl	GSNO
1	1
2	0
3	1
4	1
5	0
6	1
6	1
7	1
8	1
9	1
10	0
10	0
10	0
3		1
3		1
3		1
3		1
3		1
3		1
4		1
4		1
4		1
4		1
5		1
5		1
6		0

## Sheet: Fig.3
Fig.3a
HSV-1(h)	Ctrl			GSNO
0	1.6727	1.01869	1.26291	1.72892	2.02291	1.4296
1	5.82696	3.54869	4.15212	3.69842	3.66798	3.24028
2	340.023	236.357	250.435	283.49	234.411	192.233
4	1090.53	764.34	901.732	1046.38	924.371	987.559
Fig.3b
ISD(h)	Ctrl			GSNO
0	1.31619	0.993745	1.04427	1.31619	0.870646	0.945665
1	2.14341	2.46676	2.14341	1.86244	2.48723	2.59218
3	61.4425	70.7117	66.7366	79.3862	93.6562	92.1207
6	2892.05	2916.06	2729.48	2219.94	2662.63	2492.27
Fig.3h
	Ctrl			GSNO
Mock	0.631	0.645	0.652	0.616	0.653	0.71
cGAMP	0.911	0.907	0.906	0.673	0.671	0.709
Fig.3i
	WT			WT+GSNO			Sting1-/-			Sting1-/-+GSNO
Mock	2.97297	1.89189	1.62162	1.62162	0.540541	1.08108	1.35135	1.08108	1.62162	0.810811	0.27027	0
HSV-1	224.865	220.811	232.162	127.027	115.405	102.162	3.51351	2.43243	2.43243	3.51351	2.43243	2.7027
VSV	173.784	154.595	152.162	126.757	138.378	158.919	128.378	115.946	127.027	115.405	133.513	96.7568
Fig.3j
	WT			WT+GSNO			Sting1-/-			Sting1-/-+GSNO
Mock	0.51	0.45	0.26	0.25	0.09	0.43	0.29	0.32	1	0.62	0.55	0.34
HSV-1	113.17	114.52	105.71	52.83	40.16	40.07	1.14	1.06	1.04	0.57	0.97	0.47
LPS	3.43	3.92	5.76	3.48	8.28	5.6	5.27	5	5.99	19.11	5.98	6.31
poly(I:C)	217.14	206.46	232.49	209.29	226.85	306.09	358.2	271.16	249.31	428.26	332.59	212.78
Fig.3k
	Ctrl			GSNO
Mock	1	0.99	0.47	0.68	0.83	0.8
HSV-1	505.63	484.49	650.61	198.17	174.9	247.25
cGAMP	636.02	576.62	583.38	355.99	337.49	270.39
poly(I:C)	368.91	525.13	378.16	584.11	424.13	449.18
VSV	996.1	841.18	937.49	2467.94	1472	1352.41

## Sheet: Fig.5
Fig.5e
	WT			Adh5-/-
Mock	7.13514	8.10811	6.37838	6.10811	7.10811	7.02703
HSV-1	335.973	319.919	263.054	110.54	102.378	180.622
ISD	424.946	427.405	487.27	152.649	224.973	187.649
cGAMP	302.108	261.108	269.892	73.1081	73.7027	88.1351
DMXAA	233.513	228.459	244.135	103.46	110.838	127.135
Fig.5g
	siNC			siAdh5
Ctrl	1	0.897762	0.904032	0.265564	0.231261	0.245802
HSV-1	971.773	1122.66	1122.26	711.841	838.131	812.451
ISD	218.306	197.229	214.423	70.9486	84.6455	69.1468
cGAMP	91.2192	108.921	82.5698	57.7441	55.2367	57.9565
DMXAA	88.3756	75.7947	72.4768	38.4357	42.122	38.8796
Fig.5i
	DMSO			N6022
Ctrl	1.86486	1.43243	1.86486	1.67568	0.837838	0.405406
HSV-1	212.838	192.189	191.73	133.378	130.541	171.73
DMXAA	423.892	318.162	321.784	193.73	230.189	176.541
Fig.5j
	Ctrl					ADH5
-	1	1.34476	1.34308	1.19837	2.04783	1.9321	1.63042	1.81537	1.92207	1.33274
WT	13.4599	17.7536	18.0699	15.4094	19.7541	36.6148	43.0778	34.5848	27.4475	24.9542
C257S	4.22983	4.30629	5.13722	4.89325	6.00883	6.39167	7.45806	9.01658	5.97486	5.28148
Fig.5k
	WT				Adh5-/-
PBS	4.04162				0.797288
HSV-1	502.832	564.841	678.445	405.24	175.583	116.055	95.5214	93.826
Fig.5l
	WT				Adh5-/-
PBS	0.018548				0.018817
HSV-1	3.23548	2.65753	3.88468	2.1465	0.634409	0.473118	0.457527	0.587097
Fig.5m
	WT				Adh5-/-
Ctrl	0				1.14
DMXAA	264.49	174.14	144.43	161.65	66.76	119.38	92.97	61.68
Fig.5n
	WT				Adh5-/-						WT				Adh5-/-
Ctrl	1				0.54					Ctrl	1				3.17
DMXAA	43.01	67.64	96.99	52.07	22.2	35.87	26.26	19.83		DMXAA	35.23	45.67	30.97	64.91	20.18	18.4	8.62	10.85

## Sheet: Fig.6
Fig.6d
HSV-1(h)
0	1	1.34886	1.02674
2	0.808275	0.664685	0.725858
4	0.271865	0.283244	0.27634
8	0.157851	0.159002	0.159132
12	0.369838	0.32968	0.364515
24	0.65209	0.708021	0.636637
Fig.6e
L.mono.(h)
0	1	1.08	0.7
2	0.41	0.59	0.4
4	0.37	0.37	0.32
8	0.4	0.24	0.28
12	0.22	0.13	0.13
24	0.72	0.57	0.63
Fig.6f
	Mock			HSV-1
WT	0.83	0.99	0.99	0.18	0.17	0.18
Sting-/-	0.89	1	0.84	0.23	0.27	0.39
Fig.6g
HSV-1(h)	DMSO			Azacitidine
0	0.93	1	0.9
8	0.37	0.29	0.24	0.78	1	1
12	0.18	0.2	0.24	0.77	0.59	0.6
Fig.6h
L.mono.(h)	DMSO			Azacitidine
0	0.81	1	0.9
8	0.21	0.21	0.15	1.14	0.94	1.28
12	0.39	0.44	0.35	0.97	1.26	1.16

## Sheet: Fig.7
Fig.7a
	WT			Adh5-/-					WT			Adh5-/-					WT			Adh5-/-					WT			Adh5-/-
Mock	0.84	1	0.88	0.93	1.06	0.97		Mock	0.85	0.99	1	1.23	0.87	0.93		Mock	1	0.81	0.96	1.45	1.32	1.08		Mock	0.86	0.46	1	1.35	0.75	0.58
HSV-1	139.06	151.31	133.1	78.31	64.58	84.02		HSV-1	221.08	214.21	262.99	79.32	85.33	98.58		HSV-1	1214.73	1040.1	1268.82	587.39	581.22	604.48		HSV-1	513.48	482.31	566.8	271.97	209.74	298.75
Fig.7b
	WT			Adh5-/-
Mock	1	0.62	0.76	1.47	1.11	0.94
HSV-1	81.92	90.09	99.68	208.53	189.2	208.26
Fig.7c
	WT			Adh5-/-
Mock	0.84	1.03	1	0.02	0.02	0.09
HSV-1	105.24	127.7	81.39	188.12	140.39	150.94
Fig.7e
	WT			Adh5-/-
L.mono.	390.004	430.975	483.536	172.173	181.165	206.265
Fig.7f
	WT			Adh5-/-
Mock	1	0.57	0.88	0.64	1.68	1.81
L.mono.	227.53	245.19	249.21	48.57	71.88	24.23
Fig.7g
	WT			Adh5-/-
Mock	1	1.14	1.16	0.45	0.41	0.4
L.mono.	176.57	235.89	191.78	69.44	93.47	80.52
Fig.7h
	WT			Adh5-/-					WT			Adh5-/-					WT			Adh5-/-					WT			Adh5-/-
Mock	1	0.88	1	0.52	0.67	0.64		Mock	1	1.12	1.45	0.19	0.19	0.3		Mock	1	0.88	1.03	0.2	0.24	0.27		Mock	1	0.77	0.84	0.77	0.57	0.94
L.mono.	41.78	45.5	31.74	17.37	24.95	16.5		L.mono.	71.03	84.97	81.65	12.89	13.21	16.7		L.mono.	70.27	88.47	78.55	19.35	17.27	19.65		L.mono.	65.73	81.75	79.75	37.89	37.94	36.17

## Sheet: Supplementary Figure 1
Fig.S1a
HSV-1(h)
0	3.05118	3.52256	3.64041
8	5.53437	5.63538	5.93841
12	13.3627	13.4974	12.4116
24	32.9673	35.8462	34.5751
Fig.S1b
L.mono.(h)
0	7.47042	6.71283	6.1236
8	7.97547	7.30206	7.04954
12	9.74317	9.9957	9.49064
24	21.8645	22.4537	21.9487
Fig.S1c
Mock	21095	20864	20258
HSV-1	27529	27676	27069
Supplementary Figure 1d
Mock	6815	6802	7066
L.mono.	13139	12391	13175
Supplementary Figure 1e
GSNO(μM)	0			50			100			250			500
	0.726623	1	0.99026	0.863203	1.10942	1.14145	0.887662	1.13669	1.15422	0.846429	0.872619	1.00866	0.74881	0.715368	0.850108
Supplementary Figure 1f
SNAP(μM)	0			50			100			250			500
	0.992846	0.953628	1	1.09108	1.20439	0.886306	1.05314	0.749361	0.675907	1.04343	1.02517	0.671691	1.07231	0.993102	0.731988
Supplementary Figure 1g
	Ctrl			GSNO			SNAP
Mock	0.18	0.15	0.17	0.11	0.12	0.15	0.11	0.12	0.11
HSV-1	2.08	2.68	2.57	1.53	1.65	1.6	0.64	0.51	0.57
Supplementary Figure 1h
	Ctrl			GSNO			SNAP
ISD	2786.57	2935.68	2864.57	835.497	707.432	819.892	441.708	533.391	610.756
Supplementary Figure 1i
	Ctrl			GSNO			SNAP
cGAMP	1060.95	1002.3	846.697	546.798	801.305	521.22	518.439	495.799	516.781
Supplementary Figure 1j
	Ctrl			GSNO			SNAP
DMXAA	1206.96	1047.74	1216.75	448.566	442.791	433.705	133.988	135.245	120.511
Supplementary Figure 1p
	DMSO			SNAP					DMSO			SNAP					DMSO			SNAP					DMSO			SNAP
Mock	1	0.77	0.91	0.58	0.59	0.53		Mock	1	0.87	0.84	0.37	0.35	0.31		Mock	1	0.74	0.64	0.4	0.36	0.37		Mock	1	0.37	0.35	0.46	0.37	0.66
cGAMP	81.77	86.12	92.98	32.33	35.1	36.81		HSV-1	239.63	238.99	238.99	109.53	106.82	91.66		HSV-1	354.3	365.45	352	185.45	177	207.67		HSV-1	948.77	1165.15	1081.73	692.8	685.17	702.51
Supplementary Figure 1q
cGAMP(h)	Ctrl			GSNO
0	0.87	0.82	1	0.27	0.31	0.25
8	921.9	1133.31	904.48	325.89	278.48	225.7
12	925.07	904.76	974.17	140.83	140.46	138.58
Supplementary Figure 1r
cGAMP(h)	DMSO			SNAP
0	1	0.88	0.86	0.42	0.38	0.45
8	1148.19	1050.98	1206.37	228.57	208.98	208.29
12	4217.75	3657.51	3959.54	1079.67	1219.09	1207.8
Supplementary Figure 1s
	Ctrl			GSNO			SNAP
L.mono.	161.846	142.223	175.294	50.1256	50.3349	66.452	70.8475	53.4746	71.0568
Supplementary Figure 1t
	Ctrl			GSNO			SNAP
Mock	0.52611	0.488574	0.477299	1	1.1191	1.12208	0.92978	0.936277	0.927516
L.mono.	826.883	775.465	703.384	228.838	220.9	239.867	189.297	160.1	146.078
Supplementary Figure 1v
	Ctrl			GSNO			SNAP					Ctrl			GSNO			SNAP					Ctrl			GSNO			SNAP
Mock	0.774362	0.758771	0.748885	1	0.928984	0.852519	1.02198	0.833588	0.876075		Mock	0.80503	0.876496	0.777178	1	0.842444	0.758287	1.14846	0.901362	0.912121		Mock	0.878246	0.927888	0.724434	1	1.09927	0.865995	1.10099	1.05977	1.07048
L.mono.	11.7643	11.5061	12.0069	3.52534	2.89743	4.13596	1.22574	1.25811	1.25715		L.mono.	18.3553	16.3007	18.7369	7.06593	5.45527	7.79387	2.33089	2.13648	1.72767		L.mono.	70.4155	67.0582	62.1443	31.9943	29.9895	29.6253	45.877	33.7557	30.5581

## Sheet: Supplementary Figure 2
Supplementary Figure 2a
	Ctrl								GSNO
PBS	0.946685	0.895541							0.378167	2.60616
HSV-1	46.0576	33.3687	31.453	31.4353	35.0989	27.7208	39.1435	35.7025	34.0442	25.1212	14.3512	30.1222	29.8324	27.6801	27.7286	27.3464
Supplementary Figure 2b
	Ctrl								GSNO
PBS	0.99	0.78							0.66	0.75
HSV-1	112.91	56.57	60.3	83.08	88.15	21.33	74.87	73.23	24.5	47.29	7.72	25.83	21.68	20.38	25.97	57.85
Supplementary Figure 2c
	Ctrl								GSNO
PBS	0.29	0.95							0.34	1.23
HSV-1	234.85	187.53	194.17	179.29	160.96	164.41	88.4	185.64	125.66	131.45	44.16	108.7	109.45	50.53	112.07	151.79

## Sheet: Supplementary Figure 4
Supplementary Figure 4h
	Ctrl			GSNO
Mock	0.9	0.84	0.82	1	0.8	0.89
c-di-GMP	39.45	37.06	42.79	25.53	26.72	21.33

## Sheet: Supplementary Figure 5
Supplementary Figure 5d
	WT			Adh5-/-					WT			Adh5-/-					WT			Adh5-/-					WT			Adh5-/-
HSV-1	159.16	137.98	140.63	95	66.12	76.24		ISD	1652.55	1764.05	1398.99	685.12	796.62	826.02		cGAMP	147.25	164.35	143.04	67.4	59.3	61.33		DMXAA	464.74	466.76	455.16	155.63	140.26	126.63
Supplementary Figure 5e
	WT			Adh5-/-
Mock	0.86	0.85	1	1.19	1.29	1.14
HSV-1	6496.83	6242.21	6760.29	2890.15	2471.61	3062.41
Supplementary Figure 5f
siNC			siAdh5-1			siAdh5-2			siAdh5-3
1	0.872576	0.916823	0.454634	0.315889	0.357568	0.191503	0.157435	0.151945	0.387594	0.329306	0.309766
Supplementary Figure 5h
DMSO	0.846735	0.971328	1
N6022	0.861332	0.928841	0.761371
Supplementary Figure 5i
	DMSO			N6022
Mock	0.6	0.54	1	0.51	0.43	0.22
HSV-1	552.95	437.77	431.33	239.15	287.89	196.13
Supplementary Figure 5j
	DMSO			N6022
Mock	1	1	0.96	0.84	0.89	0.96
HSV-1	1386.02	1212.9	1289.11	633.13	660.14	635.73

[truncated: 1 more sheets: Supplementary Figure 7]
